# Supplementary material for: Vision-mediated exploitation of a novel host plant by a tephritid fruit fly
Source: PLoS One. 2017 Apr 5;12(4):e0174636. doi: 10.1371/journal.pone.0174636 (PMC5381874; doi:10.1371/journal.pone.0174636)
Supplement: S1 Dataset — (XLSX) [file pone.0174636.s001.xlsx]

## Sheet: Exp 1 comparison 3 hosts x fly 
	CASE	replicate	host fruit	damage	age	Interaction	total_releas	No_responded	Trans-numberFEMALES	proport	arcsin	with eggs
NOTE: For experiment 1 b (female response to the novel host papaya according to fruit ripening stage) there was no database because zero flies responded for both choice and non choice tests in cages	1	1	Cucumber	sliced	1	1wk_Cucumber	10	3	1.87083	0.3	0.927295	0
	2	1	Cucumber	intact	1		10	0	0.707107	0	0.523599
	3	2	Cucumber	sliced	1	1wk_Cucumber	10	1	1.22474	0.1	0.643501	0
	4	2	Cucumber	intact	1		10	0	0.707107	0	0.523599
	5	3	Cucumber	sliced	1	1wk_Cucumber	10	0	0.707107	0	0.523599
	6	3	Cucumber	intact	1		10	0	0.707107	0	0.523599
	7	4	Cucumber	sliced	1	1wk_Cucumber	10	2	1.58114	0.2	0.775397	0.5
	8	4	Cucumber	intact	1		10	0	0.707107	0	0.523599
	9	5	Cucumber	sliced	1	1wk_Cucumber	10	2	1.58114	0.2	0.775397	0.5
	10	5	Cucumber	intact	1		10	0	0.707107	0	0.523599
	11	6	Cucumber	sliced	1	1wk_Cucumber	10	1	1.22474	0.1	0.643501	0
	12	6	Cucumber	intact	1		10	0	0.707107	0	0.523599
	13	7	Cucumber	sliced	1	1wk_Cucumber	10	1	1.22474	0.1	0.643501	0
	14	7	Cucumber	intact	1		10	0	0.707107	0	0.523599
	15	8	Cucumber	sliced	1	1wk_Cucumber	10	1	1.22474	0.1	0.643501	0
	16	8	Cucumber	intact	1		10	0	0.707107	0	0.523599
	17	1	Cucumber	sliced	2	2wk_Cucumber	10	1	1.22474	0.1	0.643501	1
	18	1	Cucumber	intact	2		10	0	0.707107	0	0.523599
	19	2	Cucumber	sliced	2	2wk_Cucumber	10	5	2.34521	0.5	1.5708	0
	20	2	Cucumber	intact	2		10	0	0.707107	0	0.523599
	21	3	Cucumber	sliced	2	2wk_Cucumber	10	3	1.87083	0.3	0.927295	0
	22	3	Cucumber	intact	2		10	0	0.707107	0	0.523599
	23	4	Cucumber	sliced	2	2wk_Cucumber	10	4	2.12132	0.4	1.11977	0.75
	24	4	Cucumber	intact	2		10	0	0.707107	0	0.523599
	25	5	Cucumber	sliced	2	2wk_Cucumber	10	5	2.34521	0.5	1.5708	1
	26	5	Cucumber	intact	2		10	0	0.707107	0	0.523599
	27	6	Cucumber	sliced	2	2wk_Cucumber	10	4	2.12132	0.4	1.11977	1
	28	6	Cucumber	intact	2		10	0	0.707107	0	0.523599
	29	7	Cucumber	sliced	2	2wk_Cucumber	10	4	2.12132	0.4	1.11977	0
	30	7	Cucumber	intact	2		10	0	0.707107	0	0.523599
	31	8	Cucumber	sliced	2	2wk_Cucumber	10	4	2.12132	0.4	1.11977	0
	32	8	Cucumber	intact	2		10	0	0.707107	0	0.523599
	33	1	Cucumber	sliced	3	3wk_Cucumber	10	4	2.12132	0.4	1.11977	1
	34	1	Cucumber	intact	3		10	0	0.707107	0	0.523599
	35	2	Cucumber	sliced	3	3wk_Cucumber	10	4	2.12132	0.4	1.11977	1
	36	2	Cucumber	intact	3		10	0	0.707107	0	0.523599
	37	3	Cucumber	sliced	3	3wk_Cucumber	10	7	2.73861	0.7	0.78	0
	38	3	Cucumber	intact	3		10	0	0.707107	0	0.523599
	39	4	Cucumber	sliced	3	3wk_Cucumber	10	7	2.73861	0.7	0.78	1
	40	4	Cucumber	intact	3		10	0	0.707107	0	0.523599
	41	5	Cucumber	sliced	3	3wk_Cucumber	10	7	2.73861	0.7	0.78	1
	42	5	Cucumber	intact	3		10	0	0.707107	0	0.523599
	43	6	Cucumber	sliced	3	3wk_Cucumber	10	3	1.87083	0.3	0.927295	1
	44	6	Cucumber	intact	3		10	0	0.707107	0	0.523599
	45	7	Cucumber	sliced	3	3wk_Cucumber	10	4	2.12132	0.4	1.11977	0
	46	7	Cucumber	intact	3		10	0	0.707107	0	0.523599
	47	8	Cucumber	sliced	3	3wk_Cucumber	10	5	2.34521	0.5	1.5708	0
	48	8	Cucumber	intact	3		10	0	0.707107	0	0.523599
	49	1	Cucumber	sliced	4	4wk_Cucumber	10	4	2.12132	0.4	1.11977	1
	50	1	Cucumber	intact	4		10	0	0.707107	0	0.523599
	51	2	Cucumber	sliced	4	4wk_Cucumber	10	4	2.12132	0.4	1.11977	1
	52	2	Cucumber	intact	4		10	0	0.707107	0	0.523599
	53	3	Cucumber	sliced	4	4wk_Cucumber	10	9	3.08221	0.9	1.12	0.444444
	54	3	Cucumber	intact	4		10	0	0.707107	0	0.523599
	55	4	Cucumber	sliced	4	4wk_Cucumber	10	9	3.08221	0.9	1.12	0.555556
	56	4	Cucumber	intact	4		10	0	0.707107	0	0.523599
	57	5	Cucumber	sliced	4	4wk_Cucumber	10	9	3.08221	0.9	1.12	0.888889
	58	5	Cucumber	intact	4		10	0	0.707107	0	0.523599
	59	6	Cucumber	sliced	4	4wk_Cucumber	10	4	2.12132	0.4	1.11977	1
	60	6	Cucumber	intact	4		10	0	0.707107	0	0.523599
	61	7	Cucumber	sliced	4	4wk_Cucumber	10	8	2.91548	0.8	0.93	0
	62	7	Cucumber	intact	4		10	0	0.707107	0	0.523599
	63	8	Cucumber	sliced	4	4wk_Cucumber	10	9	3.08221	0.9	1.12	0
	64	8	Cucumber	intact	4		10	0	0.707107	0	0.523599
	65	1	papaya	sliced	1	1wk_Papaya	10	0	0.707107	0	0.523599
	66	1	papaya	intact	1		10	0	0.707107	0	0.523599
	67	2	papaya	sliced	1	1wk_Papaya	10	0	0.707107	0	0.523599
	68	2	papaya	intact	1		10	0	0.707107	0	0.523599
	69	3	papaya	sliced	1	1wk_Papaya	10	0	0.707107	0	0.523599
	70	3	papaya	intact	1		10	0	0.707107	0	0.523599
	71	4	papaya	sliced	1	1wk_Papaya	10	0	0.707107	0	0.523599
	72	4	papaya	intact	1		10	0	0.707107	0	0.523599
	73	5	papaya	sliced	1	1wk_Papaya	10	0	0.707107	0	0.523599
	74	5	papaya	intact	1		10	0	0.707107	0	0.523599
	75	6	papaya	sliced	1	1wk_Papaya	10	0	0.707107	0	0.523599
	76	6	papaya	intact	1		10	0	0.707107	0	0.523599
	77	7	papaya	sliced	1	1wk_Papaya	10	0	0.707107	0	0.523599
	78	7	papaya	intact	1		10	0	0.707107	0	0.523599
	79	8	papaya	sliced	1	1wk_Papaya	10	0	0.707107	0	0.523599
	80	8	papaya	intact	1		10	0	0.707107	0	0.523599
	81	1	papaya	sliced	2	2wk_Papaya	10	0	0.707107	0	0.523599
	82	1	papaya	intact	2		10	0	0.707107	0	0.523599
	83	2	papaya	sliced	2	2wk_Papaya	10	0	0.707107	0	0.523599
	84	2	papaya	intact	2		10	0	0.707107	0	0.523599
	85	3	papaya	sliced	2	2wk_Papaya	10	0	0.707107	0	0.523599
	86	3	papaya	intact	2		10	0	0.707107	0	0.523599
	87	4	papaya	sliced	2	2wk_Papaya	10	0	0.707107	0	0.523599
	88	4	papaya	intact	2		10	0	0.707107	0	0.523599
	89	5	papaya	sliced	2	2wk_Papaya	10	0	0.707107	0	0.523599
	90	5	papaya	intact	2		10	0	0.707107	0	0.523599
	91	6	papaya	sliced	2	2wk_Papaya	10	0	0.707107	0	0.523599
	92	6	papaya	intact	2		10	0	0.707107	0	0.523599
	93	7	papaya	sliced	2	2wk_Papaya	10	0	0.707107	0	0.523599
	94	7	papaya	intact	2		10	0	0.707107	0	0.523599
	95	8	papaya	sliced	2	2wk_Papaya	10	0	0.707107	0	0.523599
	96	8	papaya	intact	2		10	0	0.707107	0	0.523599
	97	1	papaya	sliced	3	3wk_Papaya	10	0	0.707107	0	0.523599
	98	1	papaya	intact	3		10	0	0.707107	0	0.523599
	99	2	papaya	sliced	3	3wk_Papaya	10	0	0.707107	0	0.523599
	100	2	papaya	intact	3		10	0	0.707107	0	0.523599
	101	3	papaya	sliced	3	3wk_Papaya	10	0	0.707107	0	0.523599
	102	3	papaya	intact	3		10	0	0.707107	0	0.523599
	103	4	papaya	sliced	3	3wk_Papaya	10	0	0.707107	0	0.523599
	104	4	papaya	intact	3		10	0	0.707107	0	0.523599
	105	5	papaya	sliced	3	3wk_Papaya	10	0	0.707107	0	0.523599
	106	5	papaya	intact	3		10	0	0.707107	0	0.523599
	107	6	papaya	sliced	3	3wk_Papaya	10	0	0.707107	0	0.523599
	108	6	papaya	intact	3		10	0	0.707107	0	0.523599
	109	7	papaya	sliced	3	3wk_Papaya	10	0	0.707107	0	0.523599
	110	7	papaya	intact	3		10	0	0.707107	0	0.523599
	111	8	papaya	sliced	3	3wk_Papaya	10	0	0.707107	0	0.523599
	112	8	papaya	intact	3		10	0	0.707107	0	0.523599
	113	1	papaya	sliced	4	4wk_Papaya	10	0	0.707107	0	0.523599
	114	1	papaya	intact	4		10	0	0.707107	0	0.523599
	115	2	papaya	sliced	4	4wk_Papaya	10	0	0.707107	0	0.523599
	116	2	papaya	intact	4		10	0	0.707107	0	0.523599
	117	3	papaya	sliced	4	4wk_Papaya	10	0	0.707107	0	0.523599
	118	3	papaya	intact	4		10	0	0.707107	0	0.523599
	119	4	papaya	sliced	4	4wk_Papaya	10	0	0.707107	0	0.523599
	120	4	papaya	intact	4		10	0	0.707107	0	0.523599
	121	5	papaya	sliced	4	4wk_Papaya	10	0	0.707107	0	0.523599
	122	5	papaya	intact	4		10	0	0.707107	0	0.523599
	123	6	papaya	sliced	4	4wk_Papaya	10	1	1.22474	0.1	0.643501	1
	124	6	papaya	intact	4		10	0	0.707107	0	0.523599
	125	7	papaya	sliced	4	4wk_Papaya	10	0	0.707107	0	0.523599
	126	7	papaya	intact	4		10	0	0.707107	0	0.523599
	127	8	papaya	sliced	4	4wk_Papaya	10	0	0.707107	0	0.523599
	128	8	papaya	intact	4		10	0	0.707107	0	0.523599
