# Supplementary material for: Vision-mediated exploitation of a novel host plant by a tephritid fruit fly
Source: PLoS One. 2017 Apr 5;12(4):e0174636. doi: 10.1371/journal.pone.0174636 (PMC5381874; doi:10.1371/journal.pone.0174636)
Supplement: S2 Dataset — (XLSX) [file pone.0174636.s002.xlsx]

## Sheet: Sheet1
CASE	date	rep	treat	No.Melon-20min	sqrtMELON-20min	No.Melonfly-2hours	sqrtMELON2h	No.Melonfly-24hours	sqrtMELON24h	TOTAL_MELONFLY	sqrtMELON_TOTAL
1	Feb24	1	visual	0	0.707107	2	1.58114	2	1.58114	4	2.12132
2	Feb24	1	olfactory	0	0.707107	0	0.707107	1	1.22474	1	1.22474
3	Feb24	1	visual&olfactory	0	0.707107	4	2.12132	1	1.22474	5	2.34521
4	Mar3	2	visual	0	0.707107	1	1.22474	1	1.22474	2	1.58114
5	Mar3	2	olfactory	0	0.707107	0	0.707107	0	0.707107	0	0.707107
6	Mar3	2	visual&olfactory	0	0.707107	2	1.58114	0	0.707107	2	1.58114
7	Mar5	3	visual	1	1.22474	0	0.707107	4	2.12132	5	2.34521
8	Mar5	3	olfactory	0	0.707107	0	0.707107	0	0.707107	0	0.707107
9	Mar5	3	visual&olfactory	0	0.707107	0	0.707107	1	1.22474	1	1.22474
10	Mar9	4	visual	1	1.22474	2	1.58114	1	1.22474	4	2.12132
11	Mar9	4	olfactory	0	0.707107	0	0.707107	0	0.707107	0	0.707107
12	Mar9	4	visual&olfactory	1	1.22474	1	1.22474	1	1.22474	3	1.87083
13	Mar11	5	visual	1	1.22474	0	0.707107	4	2.12132	5	2.34521
14	Mar11	5	olfactory	0	0.707107	1	1.22474	1	1.22474	2	1.58114
15	Mar11	5	visual&olfactory	1	1.22474	0	0.707107	2	1.58114	3	1.87083
16	Mar15	6	visual	1	1.22474	1	1.22474	2	1.58114	4	2.12132
17	Mar15	6	olfactory	0	0.707107	0	0.707107	1	1.22474	1	1.22474
18	Mar15	6	visual&olfactory	0	0.707107	1	1.22474	3	1.87083	4	2.12132
19	Mar23	7	visual	1	1.22474	2	1.58114	2	1.58114	5	2.34521
20	Mar23	7	olfactory	0	0.707107	0	0.707107	0	0.707107	0	0.707107
21	Mar23	7	visual&olfactory	0	0.707107	1	1.22474	4	2.12132	5	2.34521
22	Mar25	8	visual	1	1.22474	2	1.58114	2	1.58114	5	2.34521
23	Mar25	8	olfactory	0	0.707107	0	0.707107	0	0.707107	0	0.707107
24	Mar25	8	visual&olfactory	1	1.22474	2	1.58114	1	1.22474	4	2.12132
25	Mar25	9	visual	1	1.22474	3	1.87083	0	0.707107	4	2.12132
26	Mar25	9	olfactory	0	0.707107	0	0.707107	0	0.707107	0	0.707107
27	Mar25	9	visual&olfactory	0	0.707107	0	0.707107	0	0.707107	0	0.707107
28
29
30
31
32
33
34
35
36
37
38
39
40
41
42
43
44
45
46
47
48
49
50
51
52
53
54
55
56
57
58
59
60
61
62
63
64
65
66
67
68
69
70
71
72
73
74
75
76
77
78
79
80
81
82
83
84
85
86
87
88
89
90
91
92
93
94
95
96
97
98
99
100
