# Supplementary material for: Vision-mediated exploitation of a novel host plant by a tephritid fruit fly
Source: PLoS One. 2017 Apr 5;12(4):e0174636. doi: 10.1371/journal.pone.0174636 (PMC5381874; doi:10.1371/journal.pone.0174636)
Supplement: S3 Dataset — (XLSX) [file pone.0174636.s003.xlsx]

## Sheet: Cage exp. 3 - papaya CHOICE
CASE	date	rep	treatment	Fly age	no. released	Total Eggs	No_Eggs/female	Egg-fem_COVERED	Egg-fem_UNCOVERED	mean eggs per clutch	no. of clutches	Eggs in clutch 1	2.000000	3.000000	4.000000	5.000000	6.000000	7.000000	8.000000	9.000000	10.000000	11.000000	12.000000	13.000000	14.000000	15.000000
1	2009-07-16	1	covered	4wk	20	0	0	0	4.9	0	0
2	2009-07-16	2	covered	4wk	20	0	0	0	4.85	0	0
3	2009-07-21	3	covered	4wk	20	0	0	0	6.9	0	0
4	2009-07-21	4	covered	4wk	20	7	0.35	0.35	10	7	1	7
5	2009-08-03	5	covered	4wk	20	13	0.65	0.65	7.3	6.5	2	7	6
6	2009-08-03	6	covered	4wk	20	0	0	0	10.95	0	0
7	2009-08-07	7	covered	4wk	20	0	0	0	3.4	0	0
8	2009-08-07	8	covered	4wk	20	0	0	0	11.05	0	0
9	2009-07-16	1	uncovered	4wk	20	98	4.9			10.88	9	12	11	12	10	23	10	3	5	12
10	2009-07-16	2	uncovered	4wk	20	97	4.85			16.16	6	21	9	23	11	16	17
11	2009-07-21	3	uncovered	4wk	20	138	6.9			19.7	7	27	7	36	41	7	9	11
12	2009-07-21	4	uncovered	4wk	20	200	10			22.22	9	32	58	28	19	13	14	18	7	11
13	2009-08-03	5	uncovered	4wk	20	146	7.3			13.27	11	3	13	15	24	18	17	4	22	19	5	6
14	2009-08-03	6	uncovered	4wk	20	219	10.95			16.84	13	5	6	9	23	56	11	13	27	10	8	31	12	8
15	2009-08-07	7	uncovered	4wk	20	68	3.4			13.6	5	29	9	13	9	8
16	2009-08-07	8	uncovered	4wk	20	221	11.05			22.1	10	13	10	26	19	16	12	29	38	46	12

## Sheet: Cage exp. 3 - papaya NOCHOICE
CASE	date	rep	treatment	age	no. released	total Eggs	No_eggs/female	No/female_COVERED	No/female_UNCOVERED	mean eggs per clutch	no. of clutches	Eggs in clutch 1	2.000000	3.000000	4.000000	5.000000	6.000000	7.000000	8.000000	9.000000	10.000000	11.000000	12.000000	13.000000	14.000000	15.000000	16.000000	17.000000	18.000000	19.000000	20.000000	21.000000	22.000000
1	2009-07-08	1	covered	4wk	20	0	0	0	0	0	0
2	2009-07-08	2	covered	4wk	20	0	0	0	5.75	0	0
3	2009-07-16	3	covered	4wk	20	0	0	0	10.1	0	0
4	2009-07-16	4	covered	4wk	20	15	0.75	0.75	2.3	15	1	15
5	2009-07-21	5	covered	4wk	20	41	2.05	2.05	10.5	20.5	2	25	16
6	2009-07-21	6	covered	4wk	20	80	4	4	20.6	16	5	8	15	27	18	12
7	2009-08-03	7	covered	4wk	20	0	0	0	6.35	0	0
8	2009-08-03	8	covered	4wk	20	33	1.65	1.65	14.35	8.25	4	12	6	9	6
9	2009-07-08	1	uncovered	4wk	20	0	0			0	0
10	2009-07-08	2	uncovered	4wk	20	115	5.75			14.3	8	16	11	10	18	21	5	19	15
11	2009-07-16	3	uncovered	4wk	20	202	10.1			28.85	7	18	42	29	16	26	27	44
12	2009-07-16	4	uncovered	4wk	20	46	2.3			23	2	39	7
13	2009-07-21	5	uncovered	4wk	20	210	10.5			17.5	12	14	13	7	27	14	14	6	16	28	40	10	21
14	2009-07-21	6	uncovered	4wk	20	412	20.6			18.72	22	7	6	21	12	7	13	48	14	9	8	21	5	42	39	15	63	17	8	20	14	18	5
15	2009-08-03	7	uncovered	4wk	20	127	6.35			12.7	10	10	6	23	16	14	5	7	20	15	11
16	2009-08-03	8	uncovered	4wk	20	287	14.35			17.9	16	7	17	18	12	33	19	6	44	22	15	29	11	8	21	14	11

## Sheet: Cage exp. 3 - cucumber CHOICE
	date	replicate	treatment	Fly age	no. released	Total Eggs	mean_no_eggs/female	Eggs_female_COVERED	Eggs_female_UNCOVERED	mean eggs per clutch	COV_mean_no_eggs/female	UNCOV_mean_no_eggs/female	NewVar3	no. of clutches	Eggs in clutch 1	2.000000	3.000000	4.000000	5.000000	6.000000	7.000000	8.000000	9.000000	10.000000	11.000000	12.000000	13.000000	14.000000	15.000000	16.000000	17.000000	18.000000	19.000000	20.000000	21.000000
1	2009-07-21	1	covered	3wk & 4wk	20	36	1.8	1.8	10.35	12	1.8	10.35		4	5	12	6	13
2	2009-07-21	2	covered	3wk & 4wk	20	0	0	0	7.95		0	7.95		0
3	2009-07-23	3	covered	3wk & 4wk	20	56	2.8	2.8	13.25	8	2.8	13.25		7	6	9	8	11	5	13	4
4	2009-07-23	4	covered	3wk & 4wk	20	53	2.65	2.65	6.05	10.6	2.65	6.05		5	6	19	7	4	17
5	2009-08-05	5	covered	4wk	20	9	0.45	0.45	9.5	4.5	0.45	9.5		2	3	6
6	2009-08-05	6	covered	4wk	20	12	0.6	0.6	11.6	12	0.6	11.6		1	12
7	2009-07-21	1	uncovered	3wk & 4wk	20	207	10.35			15.9				13	10	7	20	29	36	10	12	3	13	27	24	3	13
8	2009-07-21	2	uncovered	3wk & 4wk	20	159	7.95			15.9				10	14	9	15	16	19	10	10	21	32	13
9	2009-07-23	3	uncovered	3wk & 4wk	20	265	13.25			12.6				21	13	7	12	9	6	9	10	3	9	16	21	11	5	17	41	12	28	13	8	9	6
10	2009-07-23	4	uncovered	3wk & 4wk	20	121	6.05			8.64				14	4	7	21	8	6	5	8	24	12	6	3	8	8	12
11	2009-08-05	5	uncovered	4wk	20	190	9.5			13.57				14	11	5	6	21	16	22	29	13	10	9	17	6	3	22
12	2009-08-05	6	uncovered	4wk	20	232	11.6			14.5				16	3	9	17	18	5	18	56	3	10	10	11	14	2	31	11	14

## Sheet: Cage exp. 3 - cucumber NOCHOICE
	date	replicate	treatment	Fly age	no. released	Total Eggs	No_eggs/female	no. of clutches	mean eggs per clutch	Eggs in clutch 1	2.000000	3.000000	4.000000	5.000000	6.000000	7.000000	8.000000	9.000000	10.000000	11.000000	12.000000	13.000000	14.000000	15.000000	16.000000	17.000000	18.000000	19.000000	20.000000
1	2009-07-21	1	covered	4wk	20	107	5.35	8	13.375	10	13	16	20	12	7	4	25
2	2009-07-21	1	uncovered	4wk	20	122	6.1	14	8.71	3	5	12	18	9	11	4	7	11	7	5	5	13	12
3	2009-07-21	2	covered	4wk	20	85	4.25	6	14.14	11	8	33	18	5	10
4	2009-07-21	2	uncovered	4wk	20	53	2.65	5	10.6	4	11	17	8	13
5	2009-07-23	3	covered	4wk	20	113	5.65	8	14.12	7	9	23	15	10	16	13	20
6	2009-07-23	3	uncovered	4wk	20	199	9.95	19	10.47	10	8	9	13	2	3	17	5	6	14	4	9	14	9	27	13	11	16	9
7	2009-07-23	4	covered	4wk	20	190	9.5	14	13.57	6	6	25	6	16	21	12	5	5	23	13	9	39	4
8	2009-07-23	4	uncovered	4wk	20	166	8.3	12	13.83	32	6	9	7	11	17	8	23	14	12	7	20
9	2009-08-05	5	covered	4wk	20	87	4.35	9	9.6	8	4	4	15	6	11	10	21	8
10	2009-08-05	5	uncovered	4wk	20	59	2.95	7	8.4	18	10	9	4	8	4	6
11	2009-08-05	6	covered	4wk	20	163	8.15	16	10.18	4	3	7	6	9	17	17	4	12	9	12	18	6	11	3	25
12	2009-08-05	6	uncovered	4wk	20	134	6.7	12	11.16	13	6	8	6	10	9	16	10	12	4	12	28
13
14
15
16
17
18
19
20
21
22
23
24
25
26
27
28
