# Supplementary material for: Vision-mediated exploitation of a novel host plant by a tephritid fruit fly
Source: PLoS One. 2017 Apr 5;12(4):e0174636. doi: 10.1371/journal.pone.0174636 (PMC5381874; doi:10.1371/journal.pone.0174636)
Supplement: S4 Dataset — (XLSX) [file pone.0174636.s004.xlsx]

## Sheet: Sheet1
CASE	date	season	comparison	Rep	No_melon_fake (visual only)	No_melon_real (olfactory only)	SQRT (X+0.5)_No_melon_fake (visual only)	SQRT (X+0.5) No_melon_real (olfactory only)
1	Aug18-09	summer	papaya	1	7	0	2.73861	0.707107
2	Aug18-09	summer	papaya	2	6	0	2.54951	0.707107
3	Aug18-09	summer	papaya	3	0	0	0.707107	0.707107
4	Aug18-09	summer	papaya	4	10	0	3.24037	0.707107
5	Aug19-09	summer	papaya	5	6	0	2.54951	0.707107
6	Aug19-09	summer	papaya	6	6	0	2.54951	0.707107
7	Aug19-09	summer	papaya	7	3	0	1.87083	0.707107
8	Aug19-09	summer	papaya	8	3	0	1.87083	0.707107
9	Aug20-09	summer	papaya	9	2	0	1.58114	0.707107
10	Aug20-09	summer	papaya	10	2	0	1.58114	0.707107
11	Aug26-09	summer	cucumber	1	1	0	1.22474	0.707107
12	Aug26-09	summer	papaya	11	8	0	2.91548	0.707107
13	Aug26-09	summer	papaya	12	3	0	1.87083	0.707107
14	Sep03-09	summer	papaya	13	0	0	0.707107	0.707107
15	Sep03-09	summer	papaya	14	6	0	2.54951	0.707107
16	Sep04-09	summer	cucumber	2	0	2	0.707107	1.58114
17	Sep04-09	summer	cucumber	3	0	1	0.707107	1.22474
18	Sep04-09	summer	papaya	15	0	0	0.707107	0.707107
19	Sep04-09	summer	papaya	16	2	0	1.58114	0.707107
20	Sep09-09	summer	cucumber	4	0	8	0.707107	2.91548
21	Sep15-09	summer	papaya	17	1	0	1.22474	0.707107
22	Sep15-09	summer	cucumber	5	1	0	1.22474	0.707107
23	Sep21-09	summer	cucumber	6	3	6	1.87083	2.54951
24	Sep21-09	summer	cucumber	7	0	9	0.707107	3.08221
25	Sep21-09	summer	papaya	18	1	0	1.22474	0.707107
26	Sep21-09	summer	papaya	19	2	0	1.58114	0.707107
27	Jan22-10	winter	papaya	1	6	0	2.54951	0.707107
28	Jan22-10	winter	papaya	2	8	0	2.91548	0.707107
29	Jan22-10	winter	cucumber	1	0	5	0.707107	2.34521
30	Jan22-10	winter	cucumber	2	0	17	0.707107	4.1833
31	Jan20-10	winter	papaya	4	4	0	2.12132	0.707107
32	Jan20-10	winter	papaya	3	1	1	1.22474	1.22474
33	Jan20-10	winter	cucumber	5	2	21	1.58114	4.63681
34	Jan20-10	winter	cucumber	6	2	8	1.58114	2.91548
35	Jan20-10	winter	cucumber	7	4	11	2.12132	3.39116
36	Jan20-10	winter	papaya	5	16	0	4.06202	0.707107
37	Mar11-10	winter	cucumber	8	0	38	0.707107	6.20484
38	Mar11-10	winter	cucumber	9	3	22	1.87083	4.74342
39	Mar11-10	winter	papaya	6	10	0	3.24037	0.707107
40	Mar11-10	winter	papaya	7	8	0	2.91548	0.707107
41	Mar12-10	winter	cucumber	10	1	32	1.22474	5.70088
42	Mar24-10	winter	papaya	8	5	0	2.34521	0.707107
43	Mar24-10	winter	cucumber	11	1	12	1.22474	3.53553
