# Supplementary material for: Vision-mediated exploitation of a novel host plant by a tephritid fruit fly
Source: PLoS One. 2017 Apr 5;12(4):e0174636. doi: 10.1371/journal.pone.0174636 (PMC5381874; doi:10.1371/journal.pone.0174636)
Supplement: S5 Dataset — (XLSX) [file pone.0174636.s005.xlsx]

## Sheet: Sheet1
CASE	Date	Treatment	Melon Female	Melon Male	female-TRS	male-TRS	Treat2	Melon_Fem2	sqrt_Melon_FEM2	Melon_Male2
1	2010-03-24	Fake Papaya	1	1	1.22474	1.22474	Fake Papaya	4	2.12132	1
2		Cuke Cut Covered	6	5	2.54951	2.34521	Payapa Cut Covered	0	0.707107	0
3		Fake Papaya w/CCC	9	10	3.08221	3.24037	Fake Papaya w/CCP	1	1.22474	1
4
5	2010-04-07	Fake Papaya	0	0	0.707107	0.707107	Fake Papaya	6	2.54951	1
6		Cuke Cut Covered	2	2	1.58114	1.58114	Payapa Cut Covered	0	0.707107	0
7		Fake Papaya w/CCC	7	3	2.73861	1.87083	Fake Papaya w/CCP	7	2.73861	3
8
9	2010-04-21	Fake Papaya	1	0	1.22474	0.707107	Fake Papaya	1	1.22474	2
10		Cuke Cut Covered	4	2	2.12132	1.58114	Payapa Cut Covered	0	0.707107	0
11		Fake Papaya w/CCC	6	3	2.54951	1.87083	Fake Papaya w/CCP	1	1.22474	3
12
13	2010-04-29	Fake Papaya	0	0	0.707107	0.707107	Fake Papaya	0	0.707107	0
14		Cuke Cut Covered	2	0	1.58114	0.707107	Payapa Cut Covered	0	0.707107	0
15		Fake Papaya w/CCC	1	0	1.22474	0.707107	Fake Papaya w/CCP	1	1.22474	0
16
17	2010-05-06	Fake Papaya	3	1	1.87083	1.22474	Fake Papaya	3	1.87083	1
18		Cuke Cut Covered	3	3	1.87083	1.87083	Payapa Cut Covered	0	0.707107	1
19		Fake Papaya w/CCC	5	7	2.34521	2.73861	Fake Papaya w/CCP	2	1.58114	2
20
21	2010-05-09	Fake Papaya	2	1	1.58114	1.22474	Fake Papaya	2	1.58114	1
22		Cuke Cut Covered	3	3	1.87083	1.87083	Payapa Cut Covered	0	0.707107	2
23		Fake Papaya w/CCC	4	7	2.12132	2.73861	Fake Papaya w/CCP	2	1.58114	3
24
25	2010-05-12	Fake Papaya	1	1	1.22474	1.22474	Fake Papaya	1	1.22474	0
26		Cuke Cut Covered	4	3	2.12132	1.87083	Payapa Cut Covered	0	0.707107	1
27		Fake Papaya w/CCC	4	7	2.12132	2.73861	Fake Papaya w/CCP	2	1.58114	1
28
29
