# Supplementary material for: Vision-mediated exploitation of a novel host plant by a tephritid fruit fly
Source: PLoS One. 2017 Apr 5;12(4):e0174636. doi: 10.1371/journal.pone.0174636 (PMC5381874; doi:10.1371/journal.pone.0174636)
Supplement: S6 Dataset — (XLSX) [file pone.0174636.s006.xlsx]

## Sheet: Sheet1
DATE	season	REP	Host fruit	Treatment (4 combinations)	No. Melon_FEM	sqrt_melon_FEM
July6-09	summer	1	papaya	papaya mimic	4	2.12132
July6-09	summer	1	papaya	papaya odor	0	0.707107
July6-09	summer	1	cuke	cucumber mimic	0	0.707107
July6-09	summer	1	cuke	cucumber odor	0	0.707107
Jul16-09	summer	2	papaya	papaya mimic	9	3.08221
Jul16-09	summer	2	papaya	papaya odor	0	0.707107
Jul16-09	summer	2	cuke	cucumber mimic	4	2.12132
Jul16-09	summer	2	cuke	cucumber odor	0	0.707107
Jul16-09	summer	3	papaya	papaya mimic	5	2.34521
Jul16-09	summer	3	papaya	papaya odor	0	0.707107
Jul16-09	summer	3	cuke	cucumber mimic	2	1.58114
Jul16-09	summer	3	cuke	cucumber odor	0	0.707107
Jul16-09	summer	4	papaya	papaya mimic	8	2.91548
Jul16-09	summer	4	papaya	papaya odor	0	0.707107
Jul16-09	summer	4	cuke	cucumber mimic	5	2.34521
Jul16-09	summer	4	cuke	cucumber odor	5	2.34521
Jul16-09	summer	5	papaya	papaya mimic	1	1.22474
Jul16-09	summer	5	papaya	papaya odor	0	0.707107
Jul16-09	summer	5	cuke	cucumber mimic	4	2.12132
Jul16-09	summer	5	cuke	cucumber odor	0	0.707107
Jul17-09	summer	6	papaya	papaya mimic	15	3.937
Jul17-09	summer	6	papaya	papaya odor	0	0.707107
Jul17-09	summer	6	cuke	cucumber mimic	4	2.12132
Jul17-09	summer	6	cuke	cucumber odor	2	1.58114
Jul17-09	summer	7	papaya	papaya mimic	3	1.87083
Jul17-09	summer	7	papaya	papaya odor	0	0.707107
Jul17-09	summer	7	cuke	cucumber mimic	2	1.58114
Jul17-09	summer	7	cuke	cucumber odor	3	1.87083
Jul20-09	summer	8	papaya	papaya mimic	3	1.87083
Jul20-09	summer	8	papaya	papaya odor	0	0.707107
Jul20-09	summer	8	cuke	cucumber mimic	0	0.707107
Jul20-09	summer	8	cuke	cucumber odor	2	1.58114
Jul20-09	summer	9	papaya	papaya mimic	3	1.87083
Jul20-09	summer	9	papaya	papaya odor	0	0.707107
Jul20-09	summer	9	cuke	cucumber mimic	1	1.22474
Jul20-09	summer	9	cuke	cucumber odor	0	0.707107
Jul21-09	summer	10	papaya	papaya mimic	4	2.12132
Jul21-09	summer	10	papaya	papaya odor	0	0.707107
Jul21-09	summer	10	cuke	cucumber mimic	1	1.22474
Jul21-09	summer	10	cuke	cucumber odor	0	0.707107
Jul21-09	summer	11	papaya	papaya mimic	4	2.12132
Jul21-09	summer	11	papaya	papaya odor	0	0.707107
Jul21-09	summer	11	cuke	cucumber mimic	2	1.58114
Jul21-09	summer	11	cuke	cucumber odor	0	0.707107
Jul23-09	summer	12	papaya	papaya mimic	4	2.12132
Jul23-09	summer	12	papaya	papaya odor	0	0.707107
Jul23-09	summer	12	cuke	cucumber mimic	3	1.87083
Jul23-09	summer	12	cuke	cucumber odor	0	0.707107
Jul23-09	summer	13	papaya	papaya mimic	5	2.34521
Jul23-09	summer	13	papaya	papaya odor	0	0.707107
Jul23-09	summer	13	cuke	cucumber mimic	1	1.22474
Jul23-09	summer	13	cuke	cucumber odor	2	1.58114
Aug11-09	summer	14	papaya	papaya mimic	3	1.87083
Aug11-09	summer	14	papaya	papaya odor	0	0.707107
Aug11-09	summer	14	cuke	cucumber mimic	1	1.22474
Aug11-09	summer	14	cuke	cucumber odor	0	0.707107
Aug11-09	summer	15	papaya	papaya mimic	4	2.12132
Aug11-09	summer	15	papaya	papaya odor	0	0.707107
Aug11-09	summer	15	cuke	cucumber mimic	2	1.58114
Aug11-09	summer	15	cuke	cucumber odor	1	1.22474
Jan22-10	winter	1	papaya	papaya mimic	1	1.22474
Jan22-10	winter	1	papaya	papaya odor	0	0.707107
Jan22-10	winter	1	cuke	cucumber mimic	0	0.707107
Jan22-10	winter	1	cuke	cucumber odor	3	1.87083
Jan22-10	winter	2	papaya	papaya mimic	4	2.12132
Jan22-10	winter	2	papaya	papaya odor	0	0.707107
Jan22-10	winter	2	cuke	cucumber mimic	0	0.707107
Jan22-10	winter	2	cuke	cucumber odor	1	1.22474
Jan22-10	winter	3	papaya	papaya mimic	3	1.87083
Jan22-10	winter	3	papaya	papaya odor	0	0.707107
Jan22-10	winter	3	cuke	cucumber mimic	1	1.22474
Jan22-10	winter	3	cuke	cucumber odor	1	1.22474
